# Supplementary material for: Pan-Cancer Analysis of the Prognostic and Immunotherapeutic Value of MITD1
Source: Cells. 2022 Oct 21;11(20):3308. doi: 10.3390/cells11203308 (PMC9600621; doi:10.3390/cells11203308)
Supplement: Supplementary file 1 [file cells-11-03308-s001.zip]

Archive with 5 entries (5 files):
- Figure S1.pdf
- Figure S2.pdf
- Figure S3.pdf
- Figure S4.pdf
- Tables.pdf
